# Supplementary material for: Perspectives of Women with Breast Cancer and Healthcare Providers Participating in an Adherence-Enhancing Program for Adjuvant Endocrine Therapy: A Qualitative Study
Source: Curr Oncol. 2025 Jan 17;32(1):45. doi: 10.3390/curroncol32010045 (PMC11764025; doi:10.3390/curroncol32010045)
Supplement: Supplementary file 1 [file curroncol-32-00045-s001.zip]

Archive with 2 entries (2 files):
- Supplemantary Materiel S1.pdf
- Supplemantary Materiel S2.pdf
